# Supplementary material for: Glucocerebrosidase reduces the spread of protein aggregation in a Drosophila melanogaster model of neurodegeneration by regulating proteins trafficked by extracellular vesicles
Source: PLoS Genet. 2021 Feb 4;17(2):e1008859. doi: 10.1371/journal.pgen.1008859 (PMC7888665; doi:10.1371/journal.pgen.1008859)
Supplement: S1 Data — (XLSX) [file pgen.1008859.s011.xlsx]

## Sheet: All; GlcCer
	PC1	PC2
GlcCerd142/220	0.13826	0.0081071
GlcCerd162/180	0.13822	-0.02115
GlcCerd140/200	0.13822	0.016045
GlcCerd141/220	0.13821	-0.031005
GlcCerd141/241	0.13821	0.0052612
GlcCerd161/180	0.1382	-0.034578
GlcCerd140/221	0.13819	0.017595
GlcCerd141/180	0.13815	8.7297e-06
GlcCerd142/200	0.13814	0.013732
GlcCerd161/241	0.1381	0.049834
GlcCerd161/200	0.1381	-0.018872
GlcCerd161/240	0.13809	0.051323
GlcCerd161/220	0.13798	0.04812
GlcCerd141/200	0.13794	-0.050512
GlcCerd142/180	0.13789	0.047287
GlcCerd140/201	0.13787	-0.01176
GlcCerd142/201	0.13779	-0.069102
GlcCerd162/220	0.13778	-0.013683
GlcCerd140/180	0.13776	0.04022
GlcCerd142/240	0.13773	-0.032139
GlcCerd142/241	0.13768	0.056487
GlcCerd162/200	0.13763	-0.015772
GlcCerd141/240	0.13746	0.079048
GlcCerd142/181	0.13741	-0.0047367
GlcCerd142/221	0.13725	-0.079383
GlcCerd141/140	0.13716	0.076109
GlcCerd162/241	0.13695	-0.033266
GlcCerd162/240	0.13665	0.082333
GlcCerd140/220	0.13665	0.062429
GlcCerd142/160	0.1366	0.12683
GlcCerd160/240	0.13658	0.061944
GlcCerd141/160	0.13646	0.11894
GlcCerd162/140	0.13645	0.088391
GlcCerd160/201	0.13644	-0.03781
GlcCerd160/200	0.13629	0.0051378
GlcCerd142/140	0.13588	0.11851
GlcCerd162/201	0.13582	-0.14549
GlcCerd160/220	0.13563	0.063885
GlcCerd161/140	0.13542	0.15063
GlcCerd162/181	0.13535	-0.14383
GlcCerd161/181	0.13517	-0.12202
GlcCerd161/201	0.13493	-0.10355
GlcCerd140/181	0.13415	-0.051662
GlcCerd160/221	0.13346	-0.060282
GlcCerd140/160	0.13333	0.1912
GlcCerd161/221	0.13209	-0.15414
GlcCerd140/140	0.13086	0.088959
GlcCerd162/221	0.12998	-0.26959
GlcCerd141/181	0.12985	-0.27598
GlcCerd140/240	0.12964	0.058276
GlcCerd162/160	0.12908	0.23328
GlcCerd141/221	0.12776	-0.18664
GlcCerd161/160	0.126	0.22585
GlcCerd160/180	0.1244	0.15273
GlcCerd141/201	0.078885	-0.63296

## Sheet: GBA vs Con; GlcCer
	PC1	PC2
GlcCer d16:1/18:0	0.13615	-0.0099894
GlcCer d16:1/20:0	0.13611	-0.00324
GlcCer d14:2/22:0	0.1361	0.0011863
GlcCer d14:0/20:0	0.13608	0.041801
GlcCer d16:1/22:0	0.13608	0.014954
GlcCer d162/180	0.13607	-0.01901
GlcCer d16:1/241	0.13607	-0.042666
GlcCer d16:2/16:0	0.13606	0.0047558
GlcCer d14:2/24:0	0.13605	0.026446
GlcCer d14:2/20:0	0.13605	0.023655
GlcCer d14:1/22:0	0.13604	0.023834
GlcCer d14:1/20:0	0.13603	0.049391
GlcCer d16:1/24:0	0.13603	0.02185
GlcCer d142/201	0.13602	-0.027676
GlcCer d142/221	0.13598	-0.036471
GlcCer d14:2/18:0	0.13594	0.054987
GlcCer d14:0/18:0	0.13593	0.058366
GlcCer d14:1/24:1	0.13592	0.048083
GlcCer d160/201	0.13592	-0.035654
GlcCer d14:1/18:0	0.13591	0.073635
GlcCer d14:0/22:1	0.13581	0.057392
GlcCer d140/201	0.13577	0.042049
GlcCer d162/240	0.13575	-0.09628
GlcCer d161/201	0.13574	-0.040223
GlcCer d14:1/24:0	0.13571	0.077004
GlcCer d14:0/18:1	0.13568	0.098896
GlcCer d142/241	0.13567	0.037668
GlcCer d142/181	0.13564	0.031297
GlcCer d16:1/140	0.13563	0.10087
GlcCer d160/221	0.1356	0.043477
GlcCer d161/160	0.13558	-0.0080987
GlcCer d14:2/16:0	0.13554	0.11322
GlcCer d162/220	0.13554	-0.099277
GlcCer d162/201	0.13553	-0.066282
GlcCer d14:0/16:0	0.13532	0.12278
GlcCer d162/181	0.13526	-0.11935
GlcCer d162/200	0.13513	-0.10133
GlcCer d141/181	0.13501	-0.1116
GlcCer d160/220	0.13487	0.015214
GlcCer d160/240	0.13477	0.070228
GlcCer d14:1/14:0	0.13472	0.17082
GlcCer d162/221	0.1347	-0.094911
GlcCer d142/140	0.13465	0.12313
GlcCerd16:2/24:1	0.13455	0.12491
GlcCer d14:1/160	0.13448	0.19071
GlcCer d140/220	0.13438	-0.0011283
GlcCer d161/181	0.13391	-0.18272
GlcCer d16:2/14:0	0.1339	0.14422
GlcCer d160/200	0.13313	-0.23371
GlcCer d161/221	0.13294	0.092051
GlcCer d140/140	0.13081	-0.14956
GlcCer d141/221	0.13047	-0.26609
GlcCer d160/180	0.13018	-0.35022
GlcCer d140/240	0.12694	0.42874
GlcCer d141/201	0.12539	-0.46982

## Sheet: GBA RNAi vs GBA; GlcCer
	PC1	PC2	PC3
GlcCer d14:1/20:0	-0.16475	-0.017995	0.011655
GlcCer d14:0/20:1	-0.16418	-0.026205	-0.028121
GlcCer d141/180	-0.16401	0.012935	0.057093
GlcCer d16:2/18:1	-0.16358	-0.0021809	-0.010269
GlcCer d16:1/18:0	-0.16347	0.020431	-0.037394
GlcCer d140/221	-0.1612	-0.033586	0.048392
GlcCer d14:1/20:1	-0.16109	0.052882	-0.079669
GlcCer d161/241	-0.161	-0.041185	-0.015084
GlcCer d162/160	-0.16056	0.062729	-0.011484
GlcCer d16:2/20:1	-0.16016	0.065665	-0.031689
GlcCer d16:1/16:0	-0.15981	0.054253	0.093257
GlcCer d142/240	-0.15977	0.06849	-0.0080527
GlcCer d141/220	-0.15956	-0.083974	-0.032769
GlcCer d16:2/22:0	-0.15916	-0.018958	0.09134
GlcCer d14:2/22:1	-0.15806	0.10562	-0.034402
GlcCer d161/200	-0.15743	-0.10905	0.0034391
GlcCer d16:1/20:1	-0.15702	0.047251	-0.11713
GlcCer d16:2/22:1	-0.15663	-0.022564	-0.074692
GlcCer d16:1/18:1	-0.15661	0.085165	0.09643
GlcCer d160/221	-0.1563	-0.10645	-0.041801
GlcCer d142/201	-0.1561	0.1067	-0.040491
GlcCer d14:1/18:1	-0.15531	0.016162	-0.14218
GlcCer d140/181	-0.15351	0.057598	0.1484
GlcCer d162/180	-0.15348	0.031	0.063971
GlcCer d141/221	-0.15252	-0.11956	-0.088228
GlcCer d141/241	-0.15199	-0.062224	0.073783
GlcCer d142/200	-0.15163	-0.092309	0.055983
GlcCer d140/200	-0.15063	-0.042491	0.071972
GlcCer d160/180	-0.15055	0.058527	0.07861
GlcCer d160/201	-0.14733	-0.051473	-0.05292
GlcCer d162/240	-0.14346	0.087494	0.11193
GlcCer d162/241	-0.14318	-0.0077024	-0.13776
GlcCer d141/240	-0.14309	-0.13587	-0.077597
GlcCer d161/240	-0.14209	-0.062925	-0.13931
GlcCer d142/220	-0.14018	0.0076716	-0.16747
GlcCer d161/220	-0.13765	-0.15851	-0.020379
GlcCer d142/241	-0.13573	0.11883	0.0581
GlcCer d162/200	-0.13292	0.19623	-0.10643
GlcCern d142/181	-0.12267	0.10505	0.22288
GlcCer d16:1/22:1	-0.11714	-0.070057	-0.21406
GlcCer d160/200	-0.1157	-0.10202	0.28089
GlcCer d142/180	-0.10756	-0.11586	0.2887
GlcCer d161/140	-0.10688	0.2521	-0.088325
GlcCer d140/140	0.089903	0.18572	-0.0060642
GlcCer d140/180	-0.079039	0.25749	-0.041119
GlcCer d160/220	-0.070705	-0.2547	-0.10379
GlcCer d141/140	-0.05963	0.32751	-0.063807
GlcCer d142/160	0.053149	0.23388	0.25117
GlcCer d140/220	-0.050941	-0.19957	0.29681
GlcCer d140/160	-0.049233	-0.12188	0.36267
GlcCer d162/140	0.024689	0.31475	0.087662
GlcCer d160/240	0.024342	-0.13194	0.071965
GlcCer d142/140	-0.020632	0.33352	0.12363
GlcCer d141/160	-0.019732	0.21369	0.18284
GlcCer d140/240	0.010039	-0.087525	0.35992

## Sheet: All; Cer
	PC1	PC2	PC3
Cerd140/220	0.23139	-0.031447	0.025106
Cerd140/200	0.23139	-0.027507	-0.014603
Cerd141/140	0.22436	0.042528	0.061573
Cerd140/180	0.22371	-0.082387	0.00029425
Cerd160/220	0.21902	0.018417	0.1329
Cerd142/221	-0.21685	-0.12408	0.035686
Cerd161/220	0.21233	-0.10031	-0.0089502
Cerd161/241	0.21029	-0.11913	0.088046
Cerd161/200	0.20767	-0.14776	-0.061971
Cerd162/221	-0.2067	-0.11869	-0.053797
Cerd160/200	0.20544	-0.059158	0.1685
Cerd142/241	-0.20455	-0.038858	0.083772
Cerd162/201	-0.20367	-0.1489	-0.051652
Cerd141/240	0.20276	-0.14521	-0.095459
Cerd141/220	0.19607	-0.066061	-0.14631
Cerd142/180	0.19363	0.004808	0.058083
Cerd140/240	0.19127	-0.14896	-0.14602
Cerd142/201	-0.19	-0.2026	-0.023576
Cerd162/241	-0.18788	-0.15543	0.12027
Cerd141/201	-0.17567	-0.18051	-0.0087626
Cerd161/240	0.11353	0.068346	0.40155
Cerd161/160	-0.11009	-0.042771	0.39059
Cerd142/181	-0.1098	-0.28089	-0.017193
Cerd161/180	-0.1077	-0.27686	0.19716
Cerd142/240	0.1065	-0.091655	-0.15809
Cerd141/200	-0.10625	-0.20886	-0.10519
Cerd161/221	0.1047	-0.14195	-0.15653
Cerd141/180	0.10204	-0.28923	-0.059761
Cerd160/180	0.10152	-0.095093	0.40655
Cerd161/201	0.10005	-0.2643	-0.15254
Cerd162/200	-0.094542	0.046868	0.018552
Cerd142/140	0.083491	0.12907	0.18037
Cerd141/241	0.059554	-0.26438	0.28834
Cerd142/200	0.057687	-0.12414	0.038743
Cerd141/160	-0.04746	-0.28712	0.19302
Cerd141/221	0.038017	-0.16273	-0.1009
Cerd141/181	0.028144	-0.30427	0.077578
Cerd142/220	0.025605	-0.0047524	-0.14593
Cerd162/220	0.006299	0.1966	0.23569

## Sheet: GBA vs Con; Cer
	PC1	PC2	PC3
Cer d14:1/24:0	0.21699	0.011665	0.033205
Cer d14:0/22:0	0.21567	0.0032919	0.066208
Cer d14:0/18:0	0.21413	0.013184	0.060067
Cer d16:1/20:0	0.21394	-0.027571	0.057617
Cer d14:0/20:0	0.21246	0.048468	0.08422
Cer d16:1/24:1	0.21242	-0.058474	-0.019019
Cer d16:0/22:0	0.20804	-0.06277	0.050322
Cer d14:2/24:1	-0.2058	-0.10266	-0.014658
Cer d14:1/14:0	0.20563	0.042941	-0.11365
Cer d16:1/22:0	0.20012	-0.11638	0.024667
Cer d14:0/24:0	0.1998	0.0070469	0.20012
Cer d16:0/20:0	0.19812	-0.094561	0.11001
Cer d16:2/22:1	-0.19806	-0.11536	-0.064632
Cer d14:2/22:1	-0.19278	-0.14176	0.0037033
Cer d14:1/18:0	0.18581	-0.09919	0.0081657
Cer d14:2/18:0	0.1842	-0.070366	-0.1967
Cer d16:2/20:1	-0.18373	-0.16288	-0.017768
Cer d14:1/22:0	0.17578	0.17977	0.062002
Cer d16:0/18:0	0.1752	-0.18769	-0.053322
Cer d14:1/24:1	0.16548	-0.21259	0.017707
Cer d16:2/20:0	-0.16305	-0.077167	0.27047
Cer d16:2/22:0	-0.16067	0.072178	0.3039
Cer d14:2/20:1	-0.15859	-0.21525	0.098973
Cer d162/241	-0.14887	-0.22276	0.12279
Cer d161/201	0.14554	-0.22749	0.12008
Cer d161/221	0.1389	-0.12914	-0.16473
Cer d142/240	0.12692	-0.020291	0.33743
Cer d141/200	-0.11195	0.15288	0.086158
Cer d161/240	0.10673	-0.20932	-0.27243
Cer d141/201	-0.099122	-0.26825	-0.091998
Cer d141/221	0.079362	0.022242	0.10558
Cer d161/160	-0.068199	-0.29595	0.13046
Cer d142/220	0.066943	0.017152	0.3091
Cer d142/200	0.039871	-0.064907	-0.20168
Cer d141/181	0.036073	-0.29138	-0.11192
Cer d161/180	-0.028996	-0.3149	0.050168
Cer d142/140	-0.017621	0.03788	-0.4804
Cer d141/160	0.01348	-0.30595	0.025189
Cer d142/181	0.0095515	-0.28289	0.12119

## Sheet: GBA RNAi vs GBA; Cer
	PC1	PC2	PC3	PC4
Cer d14:2/22:1	-0.22839	-0.023217	0.033888	0.048264
Cer d14:1/20:0	-0.22262	-0.023714	0.091624	0.040929
Cer d14:1/18:0	-0.21919	-0.010453	0.090547	-0.075188
Cer d16:2/20:1	-0.21255	-0.10922	-0.014814	0.0085931
Cer d14:1/24:0	-0.20849	0.031173	-0.15541	-0.12435
Cer d14:2/20:1	-0.20846	-0.12149	0.090338	0.039621
Cer d14:1/22:0	-0.20789	0.097629	-0.12751	0.074894
Cer d14:2/18:1	-0.20751	-0.12476	0.067075	0.077413
Cer d16:2/22:1	-0.20622	-0.094332	-0.15211	0.04807
Cer d14:0/24:0	-0.20326	-0.022489	-0.035886	0.096996
Cer d16:1/18:0	-0.19534	0.03475	0.20856	-0.057123
Cer d16:1/24:1	-0.19194	0.14354	-0.13674	-0.079387
Cer d14:1/24:1	-0.19168	0.14601	0.087171	-0.048587
Cer d16:1/20:0	-0.19074	0.1306	-0.14337	-0.01521
Cer d14:1/16:0	-0.19056	-0.036553	0.21694	0.0093478
Cer d14:1/20:1	-0.18774	-0.13815	-0.16096	-0.088866
Cer d162/241	-0.18645	0.044176	0.22988	0.10425
Cer d161/201	-0.18643	-0.075099	0.1107	-0.23532
Cer d141/181	-0.18087	0.13548	-0.040896	0.0033709
Cer d161/240	0.17767	0.16186	0.04182	-0.19106
Cer d141/221	-0.15518	0.11826	-0.24228	0.17717
Cer d140/180	-0.15289	0.19362	-0.093417	0.16386
Cer d142/180	0.15102	-0.0809	0.0070263	-0.34853
Cer d141/140	0.14623	0.20439	-0.15307	0.066243
Cer d142/140	0.13151	0.15571	-0.22113	0.10318
Cer d142/240	-0.1292	0.058291	0.25927	-0.20327
Cer d16:2/22:0	0.12775	0.18701	0.10902	0.26643
Cer d160/220	0.12062	0.24888	0.015887	0.053063
Cer d161/221	-0.089296	0.037759	-0.36468	-0.19028
Cer d162/200	0.080707	0.014923	0.35888	0.23579
Cer d142/241	-0.075366	0.17666	-0.063012	0.39076
Cer d161/160	-0.069778	0.25922	0.21794	0.1026
Cer d142/200	-0.058635	0.18171	-0.099649	-0.38118
Cer d142/220	-0.053125	-0.15582	-0.20062	0.27167
Cer d160/180	-0.051223	0.30175	0.013082	-0.13848
Cer d160/200	-0.042715	0.24857	0.2055	-0.039202
Cer d161/220	-0.036562	0.2891	-0.16245	-0.02053
Cer d140/200	-0.028462	0.2872	0.14592	-0.14751
Cer d140/220	0.012387	0.32135	-0.0054102	-0.010839
