# Supplementary material for: Glucocerebrosidase reduces the spread of protein aggregation in a Drosophila melanogaster model of neurodegeneration by regulating proteins trafficked by extracellular vesicles
Source: PLoS Genet. 2021 Feb 4;17(2):e1008859. doi: 10.1371/journal.pgen.1008859 (PMC7888665; doi:10.1371/journal.pgen.1008859)
Supplement: S2 Data — (XLSX) [file pgen.1008859.s012.xlsx]

## Sheet: GBA vs RNAi_GLC
	Comp 1	Comp 2
GlcCer d16:1/18:0	-0.16652	-0.014509
GlcCer d14:1/20:0	-0.16594	0.047045
GlcCer d14:0/20:1	-0.16584	0.03068
GlcCer d16:2/18:1	-0.16563	0.017813
GlcCer d14:1/20:1	-0.16562	-0.064263
GlcCer d14:1/18:0	-0.16505	0.053327
GlcCer d16:2/20:1	-0.16415	-0.04571
GlcCer d16:2/16:0	-0.16385	-0.021424
GlcCer d14:2/24:0	-0.16351	-0.037519
GlcCer d14:2/22:1	-0.16304	-0.077685
GlcCer d16:1/20:1	-0.16214	-0.086778
GlcCer d16:1/24:1	-0.16175	0.058798
GlcCer d16:1/16:0	-0.16111	0.044963
GlcCer d140/221	-0.16099	0.092493
GlcCer d14:2/20:1	-0.16095	-0.07392
GlcCer d14:1/18:1	-0.16	-0.074657
GlcCer d14:1/22:0	-0.15965	0.077975
GlcCer d16:2/22:1	-0.15948	-0.014484
GlcCer d16:2/22:0	-0.15881	0.095903
GlcCer d16:1/18:1	-0.15849	0.025526
GlcCer d16:1/20:0	-0.15621	0.11986
GlcCer d16:0/22:1	-0.15592	0.091104
GlcCer d16:2/18:0	-0.15486	0.036847
GlcCer d14:0/18:1	-0.15376	0.077448
GlcCer d14:1/22:1	-0.15291	0.06133
GlcCer d16:0/18:0	-0.15186	0.039995
GlcCer d14:1/24:1	-0.1509	0.11488
GlcCer d14:0/20:0	-0.14984	0.10589
GlcCer d14:2/20:0	-0.14973	0.1405
GlcCer d16:0/20:1	-0.14822	0.047399
GlcCer d16:2/24:1	-0.14752	-0.071404
GlcCer d14:2/22:0	-0.14524	-0.09595
GlcCer d16:2/24:0	-0.145	0.029469
GlcCer d16:1/24:0	-0.14421	0.0018244
GlcCer d14:1/24:0	-0.14251	0.089383
GlcCer d16:2/20:0	-0.14099	-0.1906
GlcCer d14:2/24:1	-0.13947	-0.04737
GlcCer d16:1/22:0	-0.13511	0.15156
GlcCern d14:2/18:1	-0.12271	0.069737
GlcCer d16:1/22:1	-0.12125	-0.081796
GlcCer d16:1/14:0	-0.11556	-0.22128
GlcCer d16:0/20:0	-0.10908	0.28112
GlcCer d14:2/18:0	-0.1005	0.29031
GlcCer d14:0/18:0	-0.086382	-0.1908
GlcCer d14:0/14:0	0.086021	-0.16857
GlcCer d14:1/14:0	-0.069865	-0.29694
GlcCer d16:0/22:0	-0.066687	0.15969
GlcCer d14:2/16:0	0.053097	-0.0159
GlcCer d14:0/22:0	-0.041209	0.34612
GlcCer d14:0/16:0	-0.040501	0.31482
GlcCer d16:0/24:0	0.028046	0.10301
GlcCer d142/140	-0.026514	-0.1688
GlcCer d14:1/16:0	-0.022785	-0.082391
GlcCer d14:0/24:0	0.01944	0.30992
GlcCer d16:2/14:0	0.018658	-0.19927

## Sheet: GBA vs RNAi_Cer
	Comp 1	Comp 2
Cer d16:2/20:1	-0.23897	0.0066537
Cer d14:2/20:1	-0.23661	0.0013312
Cer d14:2/18:1	-0.23624	-0.00037981
Cer d14:2/22:1	-0.23194	0.094212
Cer d16:2/22:1	-0.23064	0.0067433
Cer d14:1/20:0	-0.22596	0.092705
Cer d14:1/20:1	-0.22592	-0.055138
Cer d14:1/18:0	-0.22142	0.089295
Cer d16:1/24:0	0.21517	0.041309
Cer d16:1/20:1	-0.20694	0.0079058
Cer d14:0/24:0	-0.20537	0.092501
Cer d14:1/24:0	-0.2036	0.10246
Cer d14:1/16:0	-0.19668	0.069134
Cer d14:1/14:0	0.19625	0.10321
Cer d16:0/22:0	0.18637	0.18008
Cer d16:1/18:0	-0.18422	0.12862
Cer d14:1/22:0	-0.18218	0.18328
Cer d16:2/22:0	0.18217	0.14787
Cer d16:2/24:1	-0.16962	0.15249
Cer d14:2/14:0	0.16832	0.062252
Cer d16:1/20:0	-0.15761	0.19951
Cer d16:1/24:1	-0.15743	0.19948
Cer d14:1/24:1	-0.15353	0.21769
Cer d141/181	-0.14698	0.19459
Cer d14:1/22:1	-0.12456	0.1764
Cer d14:2/18:0	0.12248	-0.18523
Cer d14:2/24:0	-0.11218	0.12067
Cer d14:0/18:0	-0.10138	0.25068
Cer d14:0/22:0	0.095191	0.28289
Cer d16:2/20:0	0.094197	0.033304
Cer d14:2/22:0	-0.089267	-0.090404
Cer d16:1/22:1	-0.086759	0.03333
Cer d14:0/20:0	0.045458	0.26904
Cer d16:1/22:0	0.036176	0.2663
Cer d16:0/20:0	0.02502	0.26324
Cer d16:0/18:0	0.024058	0.27821
Cer d14:2/24:1	-0.023242	0.23106
Cer d14:2/20:0	-0.019309	0.14536
Cer d16:1/16:0	0.0019482	0.29099

## Sheet: Con vs GBA_GLC
	Comp 1	Comp 2
GlcCer d16:1/18:0	0.13616	-0.01606
GlcCer d16:1/20:0	0.13612	-0.0067648
GlcCer d14:2/22:0	0.13611	-0.0023776
GlcCer d14:0/20:0	0.1361	0.041725
GlcCer d16:1/22:0	0.1361	0.011758
GlcCer d16:2/18:0	0.13608	-0.02497
GlcCer d16:1/241	0.13607	-0.042533
GlcCer d14:2/20:0	0.13607	0.017665
GlcCer d14:2/24:0	0.13607	0.017553
GlcCer d16:2/16:0	0.13607	0.0099967
GlcCer d14:1/20:0	0.13606	0.04986
GlcCer d14:1/22:0	0.13606	0.02317
GlcCer d16:1/24:0	0.13605	0.02554
GlcCer d14:2/20:1	0.13603	-0.034095
GlcCer d14:2/22:1	0.13599	-0.04738
GlcCer d14:0/18:0	0.13596	0.053558
GlcCer d14:2/18:0	0.13596	0.046756
GlcCer d14:1/24:1	0.13595	0.055453
GlcCer d14:1/18:0	0.13594	0.070454
GlcCer d16:0/20:1	0.13593	-0.033928
GlcCer d14:0/22:1	0.13583	0.064697
GlcCer d14:0/20:1	0.13579	0.029021
GlcCer d16:1/20:1	0.13575	-0.056515
GlcCer d16:2/24:0	0.13574	-0.10104
GlcCer d14:1/24:0	0.13574	0.08417
GlcCer d14:0/18:1	0.13571	0.10288
GlcCer d14:2/24:1	0.13569	0.023964
GlcCer d16:1/140	0.13566	0.094845
GlcCer d14:2/18:1	0.13566	0.03053
GlcCer d16:0/22:1	0.13562	0.028154
GlcCer d16:1/16:0	0.13559	-0.027862
GlcCer d14:2/16:0	0.13557	0.10872
GlcCer d16:2/22:0	0.13554	-0.10314
GlcCer d16:2/20:1	0.13553	-0.081875
GlcCer d14:0/16:0	0.13536	0.12627
GlcCer d16:2/18:1	0.13525	-0.12813
GlcCer d16:2/20:0	0.13513	-0.1158
GlcCer d14:1/18:1	0.135	-0.10119
GlcCer d16:0/22:0	0.13489	0.032774
GlcCer d16:0/24:0	0.1348	0.077567
GlcCer d14:1/14:0	0.13477	0.17106
GlcCer d16:2/22:1	0.1347	-0.10279
GlcCer d14:2/14:0	0.13468	0.10152
GlcCer d16:2/24:1	0.13459	0.14508
GlcCer d14:1/160	0.13453	0.19069
GlcCer d14:0/22:0	0.13439	0.02737
GlcCer d16:2/14:0	0.13394	0.14476
GlcCer d16:1/18:1	0.13389	-0.16788
GlcCer d16:0/20:0	0.1331	-0.25346
GlcCer d16:1/22:1	0.13298	0.12596
GlcCer d14:0/14:0	0.13079	-0.18992
GlcCer d14:1/22:1	0.13045	-0.23603
GlcCer d16:0/18:0	0.13013	-0.35147
GlcCer d14:0/24:0	0.12703	0.42559
GlcCer d14:1/20:1	0.12532	-0.47756

## Sheet: Con vs GBA_Cer
	Comp 1	Comp 2	Comp 3
Cer d14:1/24:0	0.21851	-0.022421	-0.0057954
Cer d14:0/22:0	0.21769	-0.003556	0.067903
Cer d14:0/20:0	0.21729	0.047348	0.038262
Cer d14:0/18:0	0.21686	0.011242	0.074875
Cer d16:1/20:0	0.2133	-0.05852	0.026097
Cer d14:2/24:1	-0.21318	-0.088981	0.025687
Cer d16:1/24:1	0.20976	-0.092847	0.063194
Cer d14:1/14:0	0.20821	-0.0042463	-0.032759
Cer d16:2/22:1	-0.20707	-0.12748	-0.016967
Cer d16:0/22:0	0.20569	-0.082994	0.082471
Cer d14:0/24:0	0.20332	0.036143	0.11778
Cer d14:2/22:1	-0.20247	-0.13351	0.04415
Cer d16:2/20:1	-0.1948	-0.16126	0.051917
Cer d16:0/20:0	0.19468	-0.092859	0.1484
Cer d16:1/22:0	0.19368	-0.16092	0.068597
Cer d14:1/22:0	0.18751	0.16898	-0.11363
Cer d14:1/18:0	0.18118	-0.11721	0.11686
Cer d14:2/18:0	0.17926	-0.13638	0.022831
Cer d14:2/20:1	-0.17057	-0.1634	0.21782
Cer d16:2/20:0	-0.16374	0.062962	0.29459
Cer d16:0/18:0	0.16349	-0.25545	0.071773
Cer d16:2/24:1	-0.16089	-0.16325	0.24516
Cer d14:1/24:1	0.15358	-0.24525	0.16441
Cer d16:2/22:0	-0.15287	0.20628	0.14312
Cer d16:1/20:1	0.13361	-0.2348	0.20848
Cer d14:2/24:0	0.12878	0.020686	0.096012
Cer d16:1/22:1	0.12755	-0.26936	-0.16334
Cer d14:1/20:1	-0.11738	-0.31626	0.071191
Cer d14:1/20:0	-0.10279	0.18682	-0.12605
Cer d16:1/24:0	0.091792	-0.30826	0.028024
Cer d16:1/16:0	-0.084672	-0.26419	0.26412
Cer d14:1/22:1	0.080657	-0.00044354	-0.058815
Cer d14:2/22:0	0.07177	0.099122	0.17176
Cer d16:1/18:0	-0.046753	-0.2961	0.28482
Cer d14:2/20:0	0.030506	-0.22808	-0.32831
Cer d14:2/14:0	-0.020742	-0.091458	-0.26234
Cer d14:1/18:1	0.017337	-0.34935	0.13912
Cer d14:2/18:1	-0.0041869	-0.21515	0.39358
Cer d14:1/16:0	-0.0030077	-0.27571	0.34085
