# Supplementary material for: Glucocerebrosidase reduces the spread of protein aggregation in a Drosophila melanogaster model of neurodegeneration by regulating proteins trafficked by extracellular vesicles
Source: PLoS Genet. 2021 Feb 4;17(2):e1008859. doi: 10.1371/journal.pgen.1008859 (PMC7888665; doi:10.1371/journal.pgen.1008859)
Supplement: S3 Data — (XLSX) [file pgen.1008859.s013.xlsx]

## Sheet: Sample list
		2020-07-31
Davis, Marie (Whole flies) N=12
NW-MRC ID	Study Sample ID	Protein (ug)					class	sample	NWMC code	protein
1	3	582					control	1	4	635
2	2	524					control	1	7	542
3	4	564					control	1	12	497
4	1	635					GBA	2	2	524
5	2	542					GBA	2	5	542
6	2	422					GBA	2	6	422
7	1	542					GBA RNAi	3	1	582
8	4	584					GBA RNAi	3	9	627
9	3	627					GBA RNAi	3	11	650
10	4	615					control RNAi	4	3	564
11	3	650					control RNAi	4	8	584
12	1	497					control RNAi	4	10	615
Volume of Reconstituting Solvent: 250 uL
Whole flies (10 male/10 female), used half sample
MS ceramide/glucosylceramide method (2020-01-29_Cer-GlcCer)
SOP MTBE modified for tissue:
Homogenized samples with 200uL H2O and took 100uL to be used for study. Protein count was done on the 100uL that was used for the study.

## Sheet: Sheet 1 - 2020-09-12_Davis SET3
2020-09-12_Davis SET3_ALL_GLC_CER
sample	class	Cer(d14:2/14:0)	Cer(d14:1/14:0)	Cer(d14:1/16:0)	Cer(d14:2/18:1)	Cer(d14:1/18:1)	Cer(d14:2/18:0)	Cer(d14:1/18:0)	Cer(d16:1/16:0)	Cer(d14:0/18:0)	Cer(d14:2/20:1)	Cer(d14:1/20:1)	Cer(d14:2/20:0)	Cer(d14:1/20:0)	Cer(d16:1/18:0)	Cer(d14:0/20:0)	Cer(d16:0/18:0)	Cer(d14:2/22:1)	Cer(d16:2/20:1)	Cer(d14:1/22:1)	Cer(d14:2/22:0)	Cer(d16:1/20:1)	Cer(d16:2/20:0)	Cer(d14:1/22:0)	Cer(d16:1/20:0)	Cer(d14:0/22:0)	Cer(d16:0/20:0)	Cer(d14:2/24:1)	Cer(d16:2/22:1)	Cer(d14:1/24:1)	Cer(d14:2/24:0)	Cer(d16:1/22:1)	Cer(d16:2/22:0)	Cer(d14:1/24:0)	Cer(d16:1/22:0)	Cer(d14:0/24:0)	Cer(d16:0/22:0)	Cer(d16:2/24:1)	Cer(d16:1/24:1)	Cer(d16:1/24:0)	GlcCer(d14:2/14:0)	GlcCer(d14:1/14:0)	GlcCer(d14:0/14:0)	GlcCer(d14:2/16:0)	GlcCer(d16:2/14:0)	GlcCer(d14:1/16:0)	GlcCer(d16:1/14:0)	GlcCer(d14:0/16:0)	GlcCer(d14:2/18:1)
4	control	0.0039843	0.0524027	0.0129721	0.0041197	0.0074221	0.0133268	0.0531239	0.0016069	0.003436	0.0450635	0.0310624	0.141495	2.37629	0.0192993	0.0200907	0.0011299	0.238893	0.13512	0.0170193	0.123231	0.0046982	0.0146236	2.14765	0.187769	0.0228814	0.0079125	0.0188161	0.186136	0.0739354	0.0181451	0.0042348	0.0243264	0.430773	0.410677	0.0054007	0.0033141	0.0062303	0.0041517	0.0808171	0.0083584	0.0288893	N/A	0.0288009	0.0456158	0.179248	0.0259786	0.0028553	0.29474
7	control	0.0023818	0.0309028	0.0103154	0.0032676	0.0071997	0.008277	0.0313959	0.0015027	0.0026392	0.0432101	0.0264343	0.0884176	1.16171	0.0149437	0.0140905	0.0009159	0.220043	0.0977693	0.0177825	0.129952	0.003965	0.0114522	1.17483	0.132731	0.0181628	0.0055106	0.0149389	0.146849	0.0553391	0.0146642	0.0036666	0.0168192	0.307194	0.326651	0.0042367	0.0021674	0.0058435	0.0026913	0.048827	0.0035137	0.0161247	N/A	0.0168584	0.0336034	0.081973	0.014834	0.0018497	0.227002
12	control	0.00243	0.0338789	0.0131977	0.0053388	0.00864	0.0106885	0.0397248	0.0019706	0.0025385	0.0494045	0.0281242	0.0859343	0.973085	0.0208103	0.012515	0.0012104	0.229572	0.112282	0.0112057	0.082538	0.0045664	0.0099609	0.857541	0.129912	0.0184606	0.0068843	0.0137347	0.138797	0.0607622	0.0111397	0.0038959	0.0110537	0.288498	0.325153	0.0035997	0.0024879	0.0059526	0.0036343	0.0808234	0.0065349	0.0166972	0.0020931	0.021981	0.0317954	0.0896864	0.0226617	0.0018926	0.272452
2	GBA	0.0050692	0.11265	0.0192165	0.0058409	0.0146824	0.0264327	0.0945984	0.0022129	0.0101306	0.0401777	0.0434371	0.22322	1.99539	0.0271657	0.0705643	0.0031244	0.13153	0.105605	0.0317412	0.202237	0.0099196	0.0097865	3.83666	0.405319	0.0985059	0.0199571	0.0121561	0.145537	0.132464	0.0322113	0.0134914	0.0167123	1.08785	0.861826	0.0120244	0.0072336	0.0066004	0.0124541	0.153178	0.226033	1.39345	0.0467346	1.45159	1.78528	13.147	2.60598	0.0791493	5.51361
5	GBA	0.0059311	0.122533	0.0222391	0.0072973	0.0138997	0.0288977	0.0915213	0.0019906	0.0103918	0.0466228	0.0410885	0.157531	2.11802	0.0274377	0.0641552	0.0023617	0.124471	0.102866	0.0303917	0.231349	0.008424	0.0156026	3.66959	0.352454	0.0875215	0.016946	0.0138978	0.149936	0.12659	0.0255929	0.0072478	0.0231035	0.930665	0.774645	0.0113209	0.0064228	0.0076735	0.0108984	0.144689	0.197412	1.41255	0.0467739	1.21631	1.92637	13.9921	2.13734	0.0851174	6.67862
6	GBA	0.0026012	0.0615732	0.0148698	0.006108	0.00817	0.0145365	0.0666755	0.0019717	0.0065244	0.0399599	0.0264955	0.110673	1.62414	0.0219073	0.0462561	0.0016655	0.109149	0.0816942	0.0180325	0.150473	0.0069827	0.0139247	2.45645	0.253864	0.0611527	0.0149911	0.0094708	0.0961164	0.0871078	0.0259907	0.0046652	0.0199616	0.632964	0.521374	0.0092588	0.0048441	0.0058756	0.0072995	0.0790104	0.107209	0.667561	0.0129825	0.729162	0.594935	7.43721	1.27311	0.0579229	4.67847
1	GBA RNAi	0.008798	0.192959	0.0244323	0.0058141	0.019284	0.0280141	0.0978538	0.005218	0.0151731	0.0388751	0.0403227	0.231527	2.31478	0.0310414	0.0980037	0.0043908	0.138713	0.108197	0.0477694	0.281544	0.0085957	0.0226885	5.06466	0.512745	0.152429	0.0298177	0.025494	0.165601	0.171829	0.0349925	0.0107132	0.086153	1.17549	1.22105	0.0150764	0.0132587	0.0095742	0.0152698	0.223152	0.325338	2.08696	0.100206	2.61103	2.73974	27.0568	4.39471	0.194633	7.64761
9	GBA RNAi	0.0077985	0.182759	0.0272814	0.0049814	0.0166675	0.0429693	0.105017	0.004931	0.0129904	0.037172	0.0372628	0.265467	2.16527	0.0375137	0.107895	0.0045334	0.107429	0.0971085	0.0302059	0.241148	0.0109281	0.0278955	4.28442	0.448408	0.147721	0.0318742	0.0165437	0.140388	0.174633	0.0458184	0.0077523	0.0616277	1.08521	1.13164	0.0126206	0.012732	0.0098283	0.0139521	0.327311	0.40405	2.10199	0.0876682	2.87547	3.41348	25.6642	4.05054	0.204103	12.3571
11	GBA RNAi	0.0116712	0.26221	0.0309038	0.0061383	0.0157431	0.0608667	0.104211	0.0031645	0.0166539	0.0444581	0.0604395	0.335259	2.24203	0.0293318	0.13015	0.0045306	0.112153	0.144696	0.0439778	0.452508	0.0130775	0.035838	5.81046	0.633394	0.187937	0.0377566	0.0238125	0.217232	0.186503	0.0509574	0.0163126	0.0895689	1.50031	1.60078	0.019579	0.018579	0.0094615	0.0181016	0.394824	0.649968	3.7724	0.12993	4.41226	4.67067	39.2632	6.45276	0.220599	13.5914
3	control RNAi	0.0040605	0.0563773	0.0130743	0.0045987	0.0065458	0.0139117	0.0367998	0.0032856	0.0038356	0.0431483	0.0366277	0.132532	1.35858	0.0220251	0.0198141	0.0020514	0.254092	0.107789	0.0169065	0.139406	0.0033459	0.0103479	1.66488	0.175001	0.0262743	0.0092575	0.0206223	0.15881	0.0898753	0.0182203	0.0031275	0.0454396	0.441743	0.381717	0.0051688	0.0035288	0.0078349	0.0054443	0.112581	0.0157961	0.0403268	0.0022326	0.0507123	0.0571965	0.259608	0.0674987	0.0056614	0.328419
8	control RNAi	0.0029524	0.040642	0.0151909	0.0038598	0.0076196	0.0110789	0.040435	0.0046262	0.0031879	0.0408188	0.0294106	0.0975466	1.47283	0.0226981	0.0184217	0.0024227	0.224892	0.0876989	0.0172215	0.141743	0.0034834	0.0114517	1.2452	0.149017	0.0256797	0.0101985	0.0137456	0.117189	0.0823056	0.0113974	0.0040377	0.020553	0.310582	0.348199	0.0040078	0.0034305	0.0061726	0.0041939	0.118036	0.0102779	0.0304265	0.0020916	0.0419048	0.0494697	0.243832	0.0970182	0.0101011	0.281895
10	control RNAi	0.0041217	0.0583485	0.0131278	0.0046525	0.0063031	0.0144104	0.0392054	0.0037503	0.0036158	0.0407702	0.0358952	0.127673	1.19537	0.0189762	0.021279	0.0015108	0.22313	0.114522	0.020153	0.167835	0.0041214	0.0148089	1.55149	0.18343	0.0284669	0.0107112	0.0190747	0.152481	0.0810897	0.0239471	0.0056415	0.0310714	0.410208	0.439854	0.0051167	0.0035438	0.0082817	0.0048598	0.105181	0.0176552	0.0482125	N/A	0.0757556	0.0979172	0.343881	0.0720319	0.0090385	0.618029
[truncated: 46 more columns]
